# Supplementary material for: A Flexible Approach for Assessing Heterogeneity of Causal Treatment Effects on Patient Survival Using Large Datasets with Clustered Observations
Source: Int J Environ Res Public Health. 2022 Nov 12;19(22):14903. doi: 10.3390/ijerph192214903 (PMC9690785; doi:10.3390/ijerph192214903)
Supplement: Supplementary file 1 [file ijerph-19-14903-s001.zip]

Archive with 1 entries (1 files):
- ijerph-1936020-supplementary.pdf
